# Supplementary material for: NAC blocks Cystatin C amyloid complex aggregation in a cell system and in skin of HCCAA patients
Source: Nat Commun. 2021 Mar 23;12:1827. doi: 10.1038/s41467-021-22120-4 (PMC7988011; doi:10.1038/s41467-021-22120-4)
Supplement: Supplementary file 4 — Source Data [file 41467_2021_22120_MOESM4_ESM.xlsx]

## Sheet: Fig 1
Cystatin C wt - GSH - Cellular Extracts
	HMW			Mono
untreated	0	0	0	28.32	6.92	11.22
Glu 1mM	0	0	0	37.76	18.1	16.74
Glu 3mM	0	0	0	72.74	56.68	26.55
Glu 10mM	0	0	0	100	100	100
Cystatin C wt - GSH - Supernatants
	HMW			Mono
untreated	0	0	0	35.04	23.46	6.23
Glu 1mM	0	0	0	64.41	66.67	20.64
Glu 3mM	0	0	0	96.57	105.39	80.8
Glu 10mM	0	0	0	100	100	100
Cystatin C L68Q - GSH - Cellular Extracts
	HMW			Mono
untreated	100	100	100	29.87	29.42	67.68
Glu 1mM	84.02	79.1	92.11	36.87	35.67	65.47
Glu 3mM	38.08	37.4	66.11	70.04	68.81	76.24
Glu 10mM	6	2.2	12.12	100	100	100
Cystatin C L68Q - GSH - Supernatants
	HMW			Mono
untreated	100	100	100	8.97	26.9	16.93
Glu 1mM	49.93	50.08	30.66	57.2	70.86	37.26
Glu 3mM	3.8	3.72	18.83	84.06	96.74	117.36
Glu 10mM	1.15	1.11	18.65	100	100	100

## Sheet: Fig 2
Cystatin C wt - GSH - Supernatants
	Mono
untreated	8.79301	5.72944	6.9278
DTT	100	100	100
Glu 1mM	23.0222	9.22749	8.78374
Glu 3mM	84.1331	35.7045	35.1363
Glu 10mM	148.246	86.6746	84.9558
NAC 1 mM	19.301	12.1119	10.6653
NAC 3 mM	38.789	18.0911	24.2455
NAC 10 mM	97.512	54.0036	46.7024
Cystatin C L68Q - GSH - Supernatants
	HMW			Mono
untreated	100	100	100	9.52322	12.7787	8.06603
DTT	4.62601	11.4763	8.32623	100	100	100
Glu 1mM	29.2797	79.3333	55.2782	26.002	65.2305	49.4918
Glu 3mM	5.94944	42.199	17.5762	56.2009	75.7826	82.4779
Glu 10mM	2.35644	36.6907	10.6361	75.9442	94.8449	80.4016
NAC 1 mM	41.2875	131.353	70.5936	29.0227	33.0359	26.2446
NAC 3 mM	5.67914	99.0651	33.8709	46.1116	33.0218	41.8696
NAC 10 mM	0.905312	52.3383	8.73988	84.7825	65.1762	67.7983

## Sheet: Fig 4
L68Q Supernatants 24h
	HMW				Mono
untreated	100	100	100	100	10.48	5.2	28.62	21.67
DTT	0.4	1.16	4.24	4.85	100	100	100	100
GSH 1 mM	81.17	35.28	60.58	94.56	20.67	25.16	46.93	22.18
GSH 3 mM	8.91	3.79	7.95	51.54	57.26	87.67	63.68	45.06
GSH 10 mM	1.99	1.65	4.19	4.59	61.46	100	74.48	66.3
NAC 1 mM	80.85	59.48	17.47	103.48	7.03	16.99	34.75	26.29
NAC 3 mM	35.66	5.55	3.7	24.7	3.67	26.91	50.2	23.28
NAC 10 mM	9.84	3.92	2.31	6.35	22.88	66.71	80.3	42.03
L68Q Supernatants 48h
	HMW				Mono
untreated	100	100	100	100	7.54	1.9	7.18	4.64
DTT	1.65	1.72	0.92	1.34	100	100	100	100
GSH 1 mM	111.49	114.81	118.43	104.66	7.57	25.75	32.9	6.2
GSH 3 mM	34.71	38.41	98.9	78.82	41.59	45.2	40.69	8.26
GSH 10 mM	1.83	4.6	14.86	4.46	91.69	101.62	96	60.93
NAC 1 mM	108.58	95.81	103.24	103.92	0.24	44.79	33.95	6.14
NAC 3 mM	50.97	20.81	22.51	27.93	4.98	41.63	45.96	9.11
NAC 10 mM	2.64	8.35	2.93	2.28	35.89	83.56	70.5	41.28
L68Q Supernatants 72h
	HMW				Mono
untreated	100	100	100	100	4.93	12.32	1.78	5
DTT	0	0.42	1.2	0	100	100	100	100
GSH 1 mM	133.54	113.85	94.88	86.06	11.16	6.4	0.48	4.51
GSH 3 mM	74.44	87.49	97.4	95.91	50.52	21.98	2.38	7.31
GSH 10 mM	7.58	15.12	83.36	38.77	83.83	88.44	39.86	57.78
NAC 1 mM	106.17	112.6	95.28	100.15	12.32	14.54	3.13	7.93
NAC 3 mM	40.44	43.27	46.32	71.46	29.89	26.46	2.95	9.74
NAC 10 mM	7.59	10.47	1.31	14.48	72.14	69.67	4.35	54.19

## Sheet: Fig 5
Cystatin C L68Q Supernatants
	HMW					Mono
C+	0	3.76988	0	9.46265	0	100	100	100	100	99.998
Untreated	100	100	100	100	100	3.16969	24.8553	8.15866	23	7.69435
NAC 1 mM	73.3077	113.224	93.4419	133.31	136.089	2.35174	6.30433	9.01342	5	0
NAC 3 mM	43.2042	79.8581	63.0372	92.1229	71.8116	3.14703	22.1524	11.2314	19	0
NAC 10 mM	20.3333	39.0919	18.8716	11.8108	13.2614	7.90048	56.1085	14.3284	16	7.69435
NACA 1 mM	28.2986	47.9005	9.12901		12.0788	4.86199	5.35549	18.7015		33.3163
NACA 3 mM	0.440017	1.60768	0		0	28.2954	64.6178	45.5384		51.1074
NACA 10 mM	0.231183	0	0		0	51.3816	81.0249	56.1315		64.3873
NAC-Me 1 mM			4.34486	21.3392	6.25458			18.2681	10	22.5573
NAC-Me 3 mM			0	3.88977	0			45.077	35	56.3838
NAC-Me 10 mM			0	1.00736	0			59.5064	42	67.2282
C+	0	3.76988	0	9.46265	0
Untreated	100	100	100	100	100
NAC 1 mM	73.3077	113.224	93.4419	133.31	136.089
NAC 3 mM	43.2042	79.8581	63.0372	92.1229	71.8116
NAC 10 mM	20.3333	39.0919	18.8716	11.8108	13.2614
NACA 1 mM	28.2986	47.9005	9.12901		12.0788
NACA 3 mM	0.440017	1.60768	0		0
NACA 10 mM	0.231183	0	0		0
NAC-Me 1 mM			4.34486	21.3392	6.25458
NAC-Me 3 mM			0	3.88977	0
NAC-Me 10 mM			0	1.00736	0

## Sheet: Fig 6a
	Biopsy 1	Biopsy 2	Biopsy 3
Proband	5.9	2.3	1.9
Parent	5.2	5.6	3
Sibling	4.3	7.1	5.3

## Sheet: Fig 6b
	Biopsy 1	Biopsy 2
Carrier1	5.4	0.4
Carrier2	6.7	5.9
Carrier3	3.1	4.1

## Sheet: Fig 6c
	Before Treatment	After Treament
Proband	5.9	1.9
Parent	5.6	3
Sibling	7.1	5.3
Carrier 1	5.4	0.4
Carrier 2	6.7	5.9
Carrier 3	3.1	4.1
